# Supplementary material for: A Targeted Mass Spectrometric Approach to Evaluate the Anti-Inflammatory Activity of the Major Metabolites of Foeniculum vulgare Mill. Waste in Human Bronchial Epithelium
Source: Molecules. 2025 Mar 21;30(7):1407. doi: 10.3390/molecules30071407 (PMC11990374; doi:10.3390/molecules30071407)
Supplement: Supplementary file 1 [file molecules-30-01407-s001.zip]

Archive with 1 entries (1 files):
- molecules-3464885-supplementary.pdf
